# Supplementary material for: Analysis of heavy metals in the conversion of lake sediment and restaurant waste by black soldier fly (Hermetia illucens)
Source: Front Bioeng Biotechnol. 2023 Mar 31;11:1163057. doi: 10.3389/fbioe.2023.1163057 (PMC10102990; doi:10.3389/fbioe.2023.1163057)
Supplement: Supplementary file 1 [file DataSheet1.xlsx]

## Sheet: Sheet1
	larvae	Cr						larvae	Zn						larvae	Cd
		3d	6d	9d	12d	15d			3d	6d	9d	12d	15d			3d	6d	9d	12d	15d
	0	0.300175	1.2073	2.46619	2.97647	3.82278		0	36.6228	60.4487	78.5181	41.1237	40.5215		0	0.113011	0.12427	0.19197	0.147277	0.106745
	0	0.403171	2.55518	4.12473	3.86851	4.41022		0	30.0567	59.5477	90.2496	57.444	33.5486		0	0.135685	0.137839	0.131533	0.120011	0.209884
	0	0.459319	2.37156	3.38117	3.52027	4.51598		0	24.3352	66.8853	82.667	50.5905	44.7686		0	0.197195	0.190731	0.159402	0.221517	0.239701
	20	5.41209	11.8864	18.8567	20.2227	9.54763		20	73.0231	143.078	93.6083	174.988	142.946		20	0.331972	0.684652	1.2401	1.85453	1.25534
	20	4.55789	12.1283	11.1921	12.3396	8.5973		20	55.6847	170.164	192.268	188.109	167.33		20	0.447853	0.819147	1.01156	1.27804	1.47456
	20	5.69216	13.8189	15.4114	17.6326	12.5647		20	58.0639	150.814	152.315	168.644	149.855		20	0.332892	0.751398	1.58645	1.08036	1.62699
	40	7.96617	12.8802	31.5296	23.5986	22.7064		40	105.554	174.005	208.169	183.185	166.578		40	0.427516	1.0121	1.4799	1.60395	1.60419
	40	10.0531	11.3228	29.5227	34.6669	31.0328		40	78.584	208.992	198.799	236.28	192.138		40	0.755924	1.36999	1.61709	1.65807	1.83558
	40	8.29835	16.5697	30.8923	23.7983	22.1714		40	76.2903	214.135	192.183	216.611	191.21		40	0.626083	0.913028	1.30627	1.62508	1.31143
	50	10.5875	14.1268	33.1862	26.5539	28.4955		50	86.1566	219.923	238.174	218.478	205.663		50	0.64557	1.20262	1.4693	1.60886	1.85168
	50	10.8558	14.7583	35.553	42.9838	33.6706		50	113.573	258.423	222.427	176.759	182.259		50	0.72658	1.00576	1.64378	1.69368	1.41696
	50	14.628	16.1173	41.8699	33.9021	29.2556		50	112.692	206.623	208.642	142.266	215.662		50	0.579566	0.805404	1.48827	1.60254	1.6865
	60	10.5295	16.5366	27.1113	44.6981	33.3544		60	133.996	148.038	255.618	220.968	213.867		60	1.05657	0.811551	1.67681	1.94253	1.86966
	60	11.3534	19.5512	21.1852	46.5761	37.1958		60	123.065	155.49	217.368	190.237	243.026		60	0.808002	1.11804	1.00774	1.66888	1.73379
	60	12.0605	20.0358	23.2676	45.6796	30.1994		60	98.6883	179.345	250.581	176.112	176.602		60	0.956721	1.47643	1.55775	1.8988	2.77374
	80	12.839	12.7191	32.1634	45.0532	43.7525		80	194.033	213.921	291.742	197.119	243.937		80	1.32251	1.50351	1.76325	1.89558	2.17291
	80	14.8738	14.924	28.1714	40.1282	40.7068		80	157.772	223.778	257.159	197.599	225.712		80	1.35686	1.3245	1.81196	1.83612	1.87522
	80	13.5052	10.7089	35.1502	63.2544	43.9291		80	143.92	249.61	247.83	270.044	213.375		80	0.965682	1.43177	1.70365	2.16093	2.74938
	100	12.4076	19.5563	29.7669	55.5823	43.8712		100	162.669	270.085	318.63	288.5	293.617		100	1.20566	1.44746	2.03388	2.35355	2.16048
	100	17.8366	20.2884	34.6406	62.5878	50.6614		100	177.817	272.047	316.048	289.045	304.794		100	1.27682	1.57765	1.90455	1.98193	2.63661
	100	16.2027	18.6819	30.3141	59.5351	42.4702		100	207.758	303.402	342.771	274.563	279.142		100	1.3266	1.5569	1.86723	2.38659	2.50298
	larvae	Cu						larvae	Pb
		3d	6d	9d	12d	15d			3d	6d	9d	12d	15d
	0	13.7123	6.1155	8.1599	7.9137	6.554		0	0.867266	1.17758	1.2657	1.17156	1.26546
	0	13.5712	6.2099	6.4442	8.248	8.3168		0	0.525858	1.26565	1.03859	1.2656	1.15872
	0	13.2471	7.3091	8.894	10.6582	10.5998		0	0.523347	1.4978	1.24458	1.31821	1.25548
	20	25.407	24.9707	14.2965	32.8973	30.6875		20	7.10269	16.7891	20.5073	25.3855	41.7658
	20	17.5458	21.6394	17.8218	32.9144	23.3475		20	6.55973	14.3132	30.8299	27.5801	32.7812
	20	19.9059	18.4335	11.8131	31.9561	25.2548		20	9.96905	18.382	24.6178	28.5325	28.0556
	40	23.076	24.7875	29.9455	39.7912	37.3438		40	10.2396	21.9855	29.6644	36.6399	36.2665
	40	24.6373	24.842	36.4338	39.5704	47.6185		40	7.80124	21.9682	35.9092	40.9484	46.2791
	40	23.5727	21.1829	23.5343	46.4985	44.7036		40	15.7257	22.9484	36.5149	30.3202	39.2123
	50	22.5062	26.0795	20.7259	60.2152	44.6439		50	11.3687	21.2119	34.6508	39.7309	42.3435
	50	31.3518	28.5112	20.2942	63.1398	45.979		50	12.2325	23.7271	36.3303	32.9637	35.1712
	50	32.6695	33.3424	26.6539	59.6662	44.9858		50	13.6633	25.2999	28.4462	39.1957	48.665
	60	36.5025	28.7476	35.9475	64.7738	52.6364		60	13.7139	23.9636	36.0172	42.4671	42.0886
	60	33.2577	31.7681	30.4124	63.4867	56.2584		60	21.1067	29.2756	34.2659	37.1845	45.4871
	60	36.7911	35.0599	33.3136	77.2793	68.4088		60	18.1978	25.0104	46.2612	49.1923	51.7475
	80	39.7358	33.193	30.5745	80.7079	63.6893		80	26.3471	31.8773	47.194	52.4063	50.4251
	80	36.4648	34.7411	36.5767	81.904	81.8245		80	18.9608	30.266	39.4591	45.8165	48.2488
	80	39.9657	34.7947	32.2731	87.9201	59.9057		80	19.6755	31.2656	43.266	39.8434	55.9157
	100	47.3334	38.4554	48.9448	91.4461	89.3414		100	19.9717	40.4292	49.8207	47.2078	57.1559
	100	45.6796	41.3004	41.2249	89.8607	94.3044		100	21.2075	30.3295	47.4774	56.5165	54.4415
	100	48.7634	37.1661	42.1248	92.867	96.7597		100	20.8494	37.8287	46.8808	49.2284	58.7692
	residue	3d						residue	15d
		Zn							Zn
		L0	46.6993	42.235	43.7844				L0	44.7891	40.5158	42.9474
		L20	116.739	112.808	100.414				L20	37.2573	36.8652	28.8124
		L40	148.018	151.028	167.603				L40	28.7317	24.1723	19.6679
		L50	176.591	203.882	184.418				L50	19.1791	24.0717	19.6059
		L60	170.33	212.466	171.125				L60	27.1406	28.0622	36.3892
		L80	202.692	225.503	212.206				L80	37.3473	37.5843	49.0864
		L100	264.2	299.286	270.098				L100	28.1744	29.0952	22.7319
		Cr							Cr
		L0	25.7576	22.72	24.903				L0	18.1425	16.0373	22.6976
		L20	53.5203	71.3679	56.5518				L20	44.4458	45.0694	52.764
		L40	103.808	111.564	120.055				L40	95.4942	87.8171	73.7952
		L50	78.5143	88.4124	90.2259				L50	68.2879	65.6089	70.5982
		L60	112.683	132.236	93.5255				L60	67.9939	73.6432	69.6151
		L80	132.248	121.611	135.534				L80	41.2199	41.7313	57.5689
		L100	105.51	113.546	127.942				L100	78.6113	69.1152	61.5873
		Cd							Cd
		L0	0.354119	0.28825	0.480139				L0	0.122836	0.017142	0.0696917
		L20	1.334	1.22508	1.04619				L20	0.74993	0.850865	0.820591
		L40	1.58827	1.73904	2.07998				L40	1.06741	1.01889	1.07263
		L50	1.96389	2.37969	2.01895				L50	1.51567	1.51114	1.52006
		L60	1.94814	2.31299	2.79883				L60	1.31119	1.31694	1.4303
		L80	2.50371	2.50431	2.54912				L80	1.46242	1.48054	1.41382
		L100	3.72812	3.28528	3.24359				L100	1.85482	2.11292	1.89208
		Cu							Cu
		L0	19.5355	17.182	19.9466				L0	11.2485	13.0643	16.0333
		L20	61.6638	56.6463	47.0093				L20	10.6512	9.16192	13.206
		L40	75.5246	78.5758	97.6219				L40	11.6637	15.5129	13.6819
		L50	89.6815	110.436	86.2766				L50	15.4234	13.173	13.2892
		L60	92.0224	105.776	89.984				L60	7.01904	10.964	18.674
		L80	90.0735	123.56	124.776				L80	14.8881	15.3652	11.313
		L100	113.843	155.27	131.483				L100	15.9683	12.2792	16.6847
		Pb							Pd
		L0	8.58919	8.02102	8.99948				L0	3.00424	2.37304	4.19976
		L20	24.8223	22.1521	20.8302				L20	6.3637	6.01791	6.34898
		L40	33.2546	31.5124	35.8369				L40	16.126	14.1567	14.7558
		L50	41.9935	47.427	35.9908				L50	11.5658	10.8281	7.01034
		L60	38.0686	47.3488	38.6112				L60	11.0276	8.31436	14.6935
		L80	39.0691	50.6049	50.5752				L80	10.2229	8.49508	18.3329
		L100	47.5816	55.058	60.6941				L100	15.8596	12.9883	13.3606
	Table 1
	Physicochemical properties of food waste and lake sediment
	physicochemical properties		food waste		Lake sediment
	pH		6.87±0.24		7.35±0.36
	Water content /%		27.73±0.49		62.49±2.85
	Total organic carbon /%		10.08±0.87		1.35±0.25
	Total nitrogen (g/kg)		28.89±3.58		1.80±0.26
	Total phosphorus (g/kg)		19.15±1.12		23.52±2.36
	Total potassium (g/kg)		3.00±0.36		8.37±0.65
	Table 2
	Content of heavy metals in conversion groups
			100% food waste		1:4		2:3		1:1		3:2		4:1		100% lake sediment
	Composition (%)Lake sediment		0		20		40		50		60		80		100
	Food waste		100	80	80		60		50		40		20		0
	Water content (%)		63.15±2.47		62.14±1.54		64.58±0.78		63.58±1.39		64.17±0.98		66.41±2.05		65.87±1.35
	PH value Heavy metals		6.93±0.15		7.04±0.63		7.21±0.45		7.19±0.29		7.34±0.41		7.47±0.69		7.51±0.46
	Cr/(mg/kg)		19.24±2.47		29.31±0.147		38.47±0.36		44.43±0.87		49.47±2.45		59.54±2.48		69.61±3.98
	Zn/(mg/kg)		43.57±3.21		91.64±2.54		141.08±3.54		163.44±1.51		187.77±2.58		235.84±4.59		283.19±5.68
	Cd/(mg/kg)		0.37±0.05		0.92±0.09		1.46±0.12		1.73±0.22		2.00±0.18		2.55±0.37		3.09±0.25
	Cu/(mg/kg)		15.55±2.06		40.54±0.98		62.78±1.89		72.68±2.65		88.61±1.87		110.49±2.69		133.53±4.68
	Pb/(mg/kg)		6.87±1.23		17.05±1.28		28.42±3.25		31.47±2.42		37.58±0.55		47.27±2.59		57.78±5.35
	Table 3
	Typical heavy metal contents in insect feces of each group after transformation
			Zn(mg/kg)		Cr(mg/kg)		Cd(mg/kg)		Cu(mg/kg)		Pb(mg/kg)
	100% food waste		22.75±1.75		18.96±2.78		0.07±0.043		13.45±1.97		3.19±0.76
	1:4		24.31±3.89		47.43±3.78		0.81±0.042		11.01±1.67		6.24±0.16
	2:3		24.19±3.70		85.70±8.98		1.05±0.024		13.62±1.57		5.01±0.82
	1:1		25.95±2.21		68.17±9.73		1.52±0.004		13.96±1.03		9.80±2.00
	3:2		30.53±4.16		70.42±2.38		1.35±0.055		12.22±4.84		11.36±2.61
	4:1		41.34±5.48		46.84±7.59		1.45±0.028		13.86±1.81		12.35±4.29
	100% lake sediment		46.67±2.81		69.77±6.97		1.95±0.114		14.98±1.93		14.07±1.27
